# Supplementary material for: Ethyl­enediammonium tetraaquadi­sulfatomagnesium(II)
Source: Acta Crystallogr Sect E Struct Rep Online. 2009 Oct 23;65(Pt 11):m1404–5. doi: 10.1107/S1600536809041981 (PMC2971149; doi:10.1107/S1600536809041981)
Supplement: Supplementary file 1 [file e-65-m1404-sup1.cif]

##############################################################################
###                                                                        ###
###        Electronic paper (Acta Crystallographica Section E)             ###
###                                                                        ###
##############################################################################
#                                                                            #
# This CIF contains the data in a paper accepted for publication in Acta     #
# Crystallographica Section E. It conforms to the requirements of Notes      #
# for Authors for Section E, and has been peer reviewed under the auspices   #
# of the IUCr Commission on Journals.                                        #
#                                                                            #
# Full details of the Crystallographic Information File format               #
# are given in the paper "The Crystallographic Information File (CIF):       #
# a New Standard Archive File for Crystallography" by S. R. Hall, F. H.      #
# Allen and I. D. Brown [Acta Cryst. (1991), A47, 655-685].                  #
#                                                                            #
# The current version of the core CIF dictionary is obtainable from          #
# ftp://ftp.iucr.org/pub/cif_core.dic. The current version number is 2.4.    #
#                                                                            #
# Software is freely available for graphical display of the structure(s) in  #
# this CIF.  For information consult the CIF home page http://www.iucr.org/  #
# cif/home.html                                                              #
#                                                                            #
# This file may be used for bona fide research purposes within the           #
# scientific community so long as proper attribution is given to the journal # 
# article from which it was obtained.                                        #
#                                                                            #
##############################################################################
                                             
data_global
_audit_creation_method     SHELXL
_journal_date_recd_electronic     2009-10-01
_journal_date_accepted     2009-10-13
_journal_name_full     'Acta Crystallographica, Section E'
_journal_year     2009
_journal_volume     65
_journal_issue     11
_journal_page_first     m1404
_journal_page_last     m1405
_journal_paper_category     QM
_journal_coeditor_code     PB2011
_publ_contact_author_name     'Dr Rekik Walid'
_publ_contact_author_address
;
Laboratoire de l\'Etat Solide,D\'epartement de Chimie
Facult\'e des Sciences de Sfax, B.P: 1171, 3000 Sfax,
Tunisia
;
_publ_contact_author_email     'w_rekik@alinto.com'
_publ_contact_author_fax     '00 216 74 27 44 37'
_publ_contact_author_phone     '00 216 97 34 11 85'
_publ_section_title
;
Ethylenediammonium tetraaquadisulfatomagnesium(II)
;
loop_
    _publ_author_name
    _publ_author_address
    'Rekik, Walid'
;
Laboratoire de l'Etat Solide, D\'epartement de Chimie
Facult\'e des Sciences de Sfax, BP 802, 3018 SFAX, Tunisia
;
    'Na\"ili, Houcine'
;
Laboratoire de l'Etat Solide, D\'epartement de Chimie
Facult\'e des Sciences de Sfax, BP 802, 3018 SFAX, Tunisia
;
    'Mhiri, Tahar'
;
Laboratoire de l'Etat Solide, D\'epartement de Chimie
Facult\'e des Sciences de Sfax, BP 802, 3018 SFAX, Tunisia
;
    'Bataille, Thierry'
;
Laboratoire de Chimie du Solide et Inorganique Mol\'eculaire (CNRS, UMR 6511)
Universit\'e de Rennes I, Avenue du G\'en\'eral Leclerc, 35042 Rennes CEDEX,
France
;
_publ_section_synopsis
;
The crystal structure of the title compound,
[NH~3~(CH~2~)~2~NH~3~][Mg(SO~4~)~2~(H~2~O)~4~], consists of trimeric units,
built from magnesium(II) octahedron and two sulfate tetrahedra linked by
corner sharing, and ethylenediamminium cations linked together <i>via</i>
hydrogen bonds only.
;
data_I
_audit_creation_method     SHELXL-97
_chemical_name_systematic
;
Magnesium ethylenediammonium bis(sulfate) tetrahydrate
;
_chemical_name_common     ?
_chemical_formula_moiety     'Mg (SO4)2 (H2O)4, C2 H10 N2'
_chemical_formula_sum     'C2 H18 Mg N2 O12 S2'
_chemical_formula_iupac     '(C2 H10 N2)[Mg(S O4)2 (HO)4]'
_chemical_formula_weight     350.61
_chemical_melting_point     ?
_symmetry_cell_setting     triclinic
_symmetry_space_group_name_H-M     'P -1'
_symmetry_space_group_name_Hall     '-P 1'
loop_
    _symmetry_equiv_pos_as_xyz
    'x, y, z'
    '-x, -y, -z'
_cell_length_a     6.7847(4)
_cell_length_b     7.0721(4)
_cell_length_c     7.2217(4)
_cell_angle_alpha     74.909(2)
_cell_angle_beta     72.378(2)
_cell_angle_gamma     79.564(3)
_cell_volume     316.89(3)
_cell_formula_units_Z     1
_cell_measurement_reflns_used     3254
_cell_measurement_theta_min     3.00
_cell_measurement_theta_max     27.44
_cell_measurement_temperature     293(2)
_exptl_crystal_description     prism
_exptl_crystal_colour     colourless
_exptl_crystal_size_max     0.189
_exptl_crystal_size_mid     0.148
_exptl_crystal_size_min     0.103
_exptl_crystal_density_diffrn     1.837
_exptl_crystal_density_meas     ?
_exptl_crystal_density_method     'not measured'
_exptl_crystal_F_000     184
_exptl_absorpt_coefficient_mu     0.534
_exptl_absorpt_correction_type     analytical
_exptl_absorpt_process_details
;
(de Meulenaer & Tompa, 1965)
;
_exptl_absorpt_correction_T_min     0.92365
_exptl_absorpt_correction_T_max     0.95769
_exptl_special_details
;
Data were corrected for Lorentz-polarization effects and an analytical
absorption correction (de Meulenaer & Tompa, 1965) was applied. The structure
was solved in the P -1 space group by the direct methods (Mg and S) and
subsequent difference Fourier syntheses (all other atoms), with an exception
for H atoms bonded to C and N atoms which are positioned geometrically.
;
_diffrn_ambient_temperature     293(2)
_diffrn_radiation_type     MoK\a
_diffrn_radiation_wavelength     0.71073
_diffrn_radiation_source     'fine-focus sealed tube'
_diffrn_radiation_monochromator     'horizonally mounted graphite crystal'
_diffrn_measurement_device_type     'Nonius KappaCCD'
_diffrn_measurement_method     'CCD rotation images, thick slices'
_diffrn_detector_area_resol_mean     9
_diffrn_reflns_number     3254
_diffrn_reflns_av_R_equivalents     0.0994
_diffrn_reflns_av_sigmaI/netI     0.0936
_diffrn_reflns_theta_min     3.00
_diffrn_reflns_theta_max     27.44
_diffrn_reflns_theta_full     27.44
_diffrn_measured_fraction_theta_max     0.969
_diffrn_measured_fraction_theta_full     0.969
_diffrn_reflns_limit_h_min     -8
_diffrn_reflns_limit_h_max     8
_diffrn_reflns_limit_k_min     -9
_diffrn_reflns_limit_k_max     9
_diffrn_reflns_limit_l_min     -9
_diffrn_reflns_limit_l_max     9
_diffrn_standards_number     ?
_diffrn_standards_interval_count     ?
_diffrn_standards_interval_time     ?
_diffrn_standards_decay_%     ?
_refine_special_details
;
Refinement of <i>F</i>^2^ against ALL reflections. The weighted <i>R</i>-factor
<i>wR</i> and goodness of fit <i>S</i> are based on <i>F</i>^2^, conventional
<i>R</i>-factors <i>R</i> are based on <i>F</i>, with <i>F</i> set to zero for
negative <i>F</i>^2^. The threshold expression of <i>F</i>^2^ >
\s(<i>F</i>^2^) is used only for calculating <i>R</i>-factors(gt) <i>etc</i>.
and is not relevant to the choice of reflections for refinement.
<i>R</i>-factors based on <i>F</i>^2^ are statistically about twice as large
as those based on <i>F</i>, and <i>R</i>- factors based on ALL data will be
even larger.
;
_reflns_number_total     1408
_reflns_number_gt     1238
_reflns_threshold_expression     >2sigma(I)
_refine_ls_structure_factor_coef     Fsqd
_refine_ls_matrix_type     full
_refine_ls_R_factor_all     0.0576
_refine_ls_R_factor_gt     0.0526
_refine_ls_wR_factor_gt     0.1350
_refine_ls_wR_factor_ref     0.1420
_refine_ls_goodness_of_fit_ref     1.052
_refine_ls_restrained_S_all     1.051
_refine_ls_number_reflns     1408
_refine_ls_number_parameters     104
_refine_ls_number_restraints     4
_refine_ls_hydrogen_treatment     mixed
_refine_ls_weighting_scheme     calc
_refine_ls_weighting_details
         'calc w=1/[\s^2^(Fo^2^)+(0.0725P)^2^+0.1042P] where P=(Fo^2^+2Fc^2^)/3'
_atom_sites_solution_hydrogens     geom
_atom_sites_solution_primary     direct
_atom_sites_solution_secondary     difmap
_refine_ls_shift/su_max     0.001
_refine_ls_shift/su_mean     0.000
_refine_diff_density_max     0.685
_refine_diff_density_min     -0.579
_refine_ls_extinction_method     none
_refine_ls_extinction_coef     ?
loop_
    _atom_type_symbol
    _atom_type_description
    _atom_type_scat_dispersion_real
    _atom_type_scat_dispersion_imag
    _atom_type_scat_source
    'C' 'C' 0.0033 0.0016
                         'International Tables Vol C Tables 4.2.6.8 and 6.1.1.4'
    'H' 'H' 0.0000 0.0000
                         'International Tables Vol C Tables 4.2.6.8 and 6.1.1.4'
    'Mg' 'Mg' 0.0486 0.0363
                         'International Tables Vol C Tables 4.2.6.8 and 6.1.1.4'
    'N' 'N' 0.0061 0.0033
                         'International Tables Vol C Tables 4.2.6.8 and 6.1.1.4'
    'O' 'O' 0.0106 0.0060
                         'International Tables Vol C Tables 4.2.6.8 and 6.1.1.4'
    'S' 'S' 0.1246 0.1234
                         'International Tables Vol C Tables 4.2.6.8 and 6.1.1.4'
_computing_data_collection     'COLLECT (Nonius, 1998)'
_computing_cell_refinement     'HKL SCALEPACK (Otwinowski & Minor 1997)'
_computing_data_reduction
                             'HKL DENZO and SCALEPACK (Otwinowski & Minor 1997)'
_computing_structure_solution     'SHELXS97 (Sheldrick, 2008)'
_computing_structure_refinement     'SHELXL97 (Sheldrick, 2008)'
_computing_molecular_graphics     'DIAMOND (Brandenburg & Berndt, 1999)'
_computing_publication_material
                                   'WinGX publication routines (Farrugia, 1999)'
loop_
    _atom_site_type_symbol
    _atom_site_label
    _atom_site_fract_x
    _atom_site_fract_y
    _atom_site_fract_z
    _atom_site_U_iso_or_equiv
    _atom_site_adp_type
    _atom_site_calc_flag
    _atom_site_refinement_flags
    _atom_site_occupancy
    _atom_site_disorder_assembly
    _atom_site_disorder_group
    Mg Mg 0.0000 0.5000 0.0000 0.0186(3) Uani d S 1 . .
    S S 0.19880(7) 0.72309(7) 0.25068(7) 0.0178(3) Uani d . 1 . .
    O OW1 0.0843(3) 0.2584(3) 0.2036(3) 0.0330(5) Uani d D 1 . .
    O OW2 0.2566(3) 0.4397(3) -0.2311(3) 0.0278(4) Uani d D 1 . .
    O O1 0.3220(3) 0.5558(3) 0.3453(3) 0.0282(4) Uani d . 1 . .
    O O2 -0.0021(3) 0.7650(3) 0.3921(2) 0.0298(4) Uani d . 1 . .
    O O3 0.3142(3) 0.8975(2) 0.1783(2) 0.0258(4) Uani d . 1 . .
    O O4 0.1602(3) 0.6817(2) 0.0741(2) 0.0254(4) Uani d . 1 . .
    N N -0.3262(3) 1.0074(3) 0.2425(3) 0.0259(5) Uani d . 1 . .
    H H0A -0.2677 1.1054 0.1482 0.039 Uiso calc R 1 . .
    H H0B -0.4085 0.9564 0.1974 0.039 Uiso calc R 1 . .
    H H0C -0.2274 0.9145 0.2752 0.039 Uiso calc R 1 . .
    C C -0.4508(4) 1.0834(3) 0.4201(3) 0.0246(5) Uani d . 1 . .
    H H0D -0.5582 1.1854 0.3852 0.029 Uiso calc R 1 . .
    H H0E -0.3622 1.1406 0.4691 0.029 Uiso calc R 1 . .
    H H11 0.045(6) 0.262(6) 0.329(3) 0.053(10) Uiso d D 1 . .
    H H12 0.156(5) 0.145(3) 0.193(5) 0.038(8) Uiso d D 1 . .
    H H21 0.378(3) 0.444(5) -0.227(5) 0.040(9) Uiso d D 1 . .
    H H22 0.255(7) 0.458(6) -0.355(3) 0.058(11) Uiso d D 1 . .
loop_
    _atom_site_aniso_label
    _atom_site_aniso_U_11
    _atom_site_aniso_U_22
    _atom_site_aniso_U_33
    _atom_site_aniso_U_12
    _atom_site_aniso_U_13
    _atom_site_aniso_U_23
    Mg 0.0188(5) 0.0196(5) 0.0190(5) -0.0045(4) -0.0084(4) -0.0013(4)
    S 0.0169(3) 0.0199(4) 0.0175(3) -0.0035(2) -0.0079(2) -0.0006(2)
    OW1 0.0485(11) 0.0264(9) 0.0244(9) 0.0062(8) -0.0186(8) -0.0026(7)
    OW2 0.0193(8) 0.0409(10) 0.0242(8) -0.0047(7) -0.0079(7) -0.0054(7)
    O1 0.0244(8) 0.0259(9) 0.0313(9) -0.0002(7) -0.0143(7) 0.0052(7)
    O2 0.0214(8) 0.0410(10) 0.0230(8) -0.0011(7) -0.0043(7) -0.0039(7)
    O3 0.0279(9) 0.0249(9) 0.0290(9) -0.0111(7) -0.0134(7) -0.0013(7)
    O4 0.0287(9) 0.0314(9) 0.0198(8) -0.0136(7) -0.0086(7) -0.0026(7)
    N 0.0257(10) 0.0291(10) 0.0204(9) -0.0045(8) -0.0059(8) -0.0005(8)
    C 0.0287(11) 0.0240(12) 0.0196(10) -0.0073(9) -0.0056(9) -0.0004(9)
_geom_special_details
;
All e.s.d.'s (except the e.s.d. in the dihedral angle between two l.s. planes)
are estimated using the full covariance matrix. The cell e.s.d.'s are taken
into account individually in the estimation of e.s.d.'s in distances, angles
and torsion angles; correlations between e.s.d.'s in cell parameters are only
used when they are defined by crystal symmetry. An approximate (isotropic)
treatment of cell e.s.d.'s is used for estimating e.s.d.'s involving l.s.
planes.
;
loop_
    _geom_bond_atom_site_label_1
    _geom_bond_atom_site_label_2
    _geom_bond_site_symmetry_2
    _geom_bond_distance
    _geom_bond_publ_flag
    Mg OW1 . 2.0632(18) yes
    Mg OW1 2_565 2.0632(18) yes
    Mg O4 2_565 2.0826(15) yes
    Mg O4 . 2.0826(15) yes
    Mg OW2 . 2.0833(18) yes
    Mg OW2 2_565 2.0833(18) yes
    S O1 . 1.4605(17) yes
    S O2 . 1.4688(17) yes
    S O3 . 1.4748(16) yes
    S O4 . 1.4844(15) yes
    OW1 H11 . 0.866(19) no
    OW1 H12 . 0.869(18) no
    OW2 H21 . 0.841(19) no
    OW2 H22 . 0.871(19) no
    N C . 1.479(3) yes
    N H0A . 0.8900 no
    N H0B . 0.8900 no
    N H0C . 0.8900 no
    C C 2_476 1.510(4) yes
    C H0D . 0.9700 no
    C H0E . 0.9700 no
loop_
    _geom_angle_atom_site_label_1
    _geom_angle_atom_site_label_2
    _geom_angle_atom_site_label_3
    _geom_angle_site_symmetry_1
    _geom_angle_site_symmetry_3
    _geom_angle
    _geom_angle_publ_flag
    OW1 Mg OW1 . 2_565 180.00(13) yes
    OW1 Mg O4 . 2_565 87.87(7) yes
    OW1 Mg O4 2_565 2_565 92.13(7) yes
    OW1 Mg O4 . . 92.13(7) yes
    OW1 Mg O4 2_565 . 87.87(7) yes
    O4 Mg O4 2_565 . 180.0000(10)
                                yes
    OW1 Mg OW2 . . 93.30(8) yes
    OW1 Mg OW2 2_565 . 86.70(8) yes
    O4 Mg OW2 2_565 . 88.50(7) yes
    O4 Mg OW2 . . 91.50(7) yes
    OW1 Mg OW2 . 2_565 86.70(8) yes
    OW1 Mg OW2 2_565 2_565 93.30(8) yes
    O4 Mg OW2 2_565 2_565 91.50(7) yes
    O4 Mg OW2 . 2_565 88.50(7) yes
    OW2 Mg OW2 . 2_565 180.00(8) yes
    O1 S O2 . . 110.22(10) yes
    O1 S O3 . . 109.88(10) yes
    O2 S O3 . . 110.33(11) yes
    O1 S O4 . . 110.76(10) yes
    O2 S O4 . . 108.85(9) yes
    O3 S O4 . . 106.73(9) yes
    Mg OW1 H11 . . 119(3) no
    Mg OW1 H12 . . 133(2) no
    H11 OW1 H12 . . 108(4) no
    Mg OW2 H21 . . 121(2) no
    Mg OW2 H22 . . 125(3) no
    H21 OW2 H22 . . 109(4) no
    S O4 Mg . . 140.66(9) yes
    C N H0A . . 109.5 no
    C N H0B . . 109.5 no
    H0A N H0B . . 109.5 no
    C N H0C . . 109.5 no
    H0A N H0C . . 109.5 no
    H0B N H0C . . 109.5 no
    N C C . 2_476 109.3(2) yes
    N C H0D . . 109.8 no
    C C H0D 2_476 . 109.8 no
    N C H0E . . 109.8 no
    C C H0E 2_476 . 109.8 no
    H0D C H0E . . 108.3 no
loop_
    _geom_hbond_atom_site_label_D
    _geom_hbond_atom_site_label_H
    _geom_hbond_atom_site_label_A
    _geom_hbond_site_symmetry_A
    _geom_hbond_distance_DH
    _geom_hbond_distance_HA
    _geom_hbond_distance_DA
    _geom_hbond_angle_DHA
    N H0A O4 2_575 0.89 1.95 2.838(2) 173.9
    N H0B O3 1_455 0.89 2.05 2.886(3) 156.0
    N H0C O2 . 0.89 1.97 2.837(3) 162.8
    OW1 H11 O2 2_566 0.866(19) 1.91(2) 2.767(2) 169(4)
    OW1 H12 O3 1_545 0.869(18) 1.890(19) 2.758(3) 178(3)
    OW2 H21 O1 2_665 0.841(19) 1.95(2) 2.729(2) 153(3)
    OW2 H22 O1 1_554 0.871(19) 2.03(2) 2.869(2) 162(4)
