# Supplementary material for: Ethyl­enediammonium tetraaquadi­sulfatomagnesium(II)
Source: Acta Crystallogr Sect E Struct Rep Online. 2009 Oct 23;65(Pt 11):m1404–5. doi: 10.1107/S1600536809041981 (PMC2971149; doi:10.1107/S1600536809041981)
Supplement: Supplementary file 2 [file e-65-m1404-Isup2.hkl]

#
# h,k,l, Fc-squared, Fo-squared, sigma(Fo-squared) and status flag
#
data_I
_shelx_title ' import in P -1'
_shelx_refln_list_code          4
_shelx_F_calc_maximum       53.01
_exptl_crystal_F_000       184.00
_reflns_d_resolution_high  0.7710
 
loop_
 _symmetry_equiv_pos_as_xyz
 'x, y, z'
 '-x, -y, -z'
 
_cell_length_a     6.7847
_cell_length_b     7.0721
_cell_length_c     7.2217
_cell_angle_alpha  74.909
_cell_angle_beta   72.378
_cell_angle_gamma  79.564
 
_shelx_F_squared_multiplier     1.000
 
loop_
 _refln_index_h
 _refln_index_k
 _refln_index_l
 _refln_F_squared_calc
 _refln_F_squared_meas
 _refln_F_squared_sigma
 _refln_observed_status
   1   0   0      569.19      593.53     30.51 o
   2   0   0      719.68      909.29    104.48 o
   3   0   0      227.32      276.40     33.18 o
   4   0   0      223.31      251.67     12.08 o
   5   0   0      119.69      128.23      5.28 o
   6   0   0      244.54      268.20     13.09 o
   7   0   0        0.66        0.31      0.57 o
   8   0   0       37.29       32.95      3.39 o
  -8   1   0        1.29        1.51      1.06 o
  -7   1   0      151.10      171.47     17.22 o
  -6   1   0       62.80       74.56      6.19 o
  -5   1   0        0.57        7.20      1.17 o
  -4   1   0       80.49       82.29      4.75 o
  -3   1   0      251.92      330.28     44.70 o
   0   1   0      124.46      137.52      6.89 o
   1   1   0       97.67       97.97      4.60 o
   3   1   0      250.55      216.37     27.08 o
   4   1   0      900.91      879.87     66.78 o
   5   1   0      337.33      342.74     27.75 o
   6   1   0       33.45       36.49      2.22 o
   7   1   0       95.69       99.98      7.03 o
   8   1   0       61.24       74.55     11.96 o
  -7   2   0      102.10      122.11     12.78 o
  -6   2   0       28.78       31.83      2.34 o
  -5   2   0      458.07      531.32     36.99 o
  -4   2   0       29.60       32.76      2.68 o
  -3   2   0      879.02     1033.07    108.41 o
  -2   2   0      118.50      118.84     17.86 o
  -1   2   0     1463.98     1585.77    109.99 o
   0   2   0       76.14       81.24      3.74 o
   1   2   0     1529.92     1373.20    123.26 o
   2   2   0      635.27      610.84     39.91 o
   3   2   0     1013.35      965.45     47.50 o
   4   2   0      200.85      204.10      8.78 o
   5   2   0       60.46       61.82      4.36 o
   6   2   0       51.60       46.19      7.26 o
   7   2   0       24.71       24.99      2.22 o
  -7   3   0       43.93       46.10      5.05 o
  -6   3   0      119.10      149.37      6.97 o
  -5   3   0        9.23        9.30      1.39 o
  -4   3   0      847.78     1035.10     42.39 o
  -3   3   0     1301.55     1592.66    112.72 o
  -2   3   0        9.80       12.87      0.78 o
   0   3   0        4.84        6.35      0.92 o
   2   3   0     1135.40     1151.59     67.06 o
   3   3   0        7.16        9.45      0.54 o
   4   3   0      143.49      145.94     11.46 o
   5   3   0        0.06        0.01      0.27 o
   6   3   0      129.44      133.28     10.39 o
   7   3   0       16.34       14.09      1.61 o
   8   3   0       41.24       29.52      4.57 o
  -7   4   0       19.06       16.21      2.28 o
  -6   4   0        7.51        6.02      0.90 o
  -5   4   0       64.63       66.99     10.62 o
  -4   4   0      360.08      375.58     44.62 o
  -3   4   0       96.48       97.99     13.24 o
  -2   4   0       18.47       17.35      2.06 o
  -1   4   0       10.39        9.36      2.21 o
   0   4   0      831.20      759.99    126.35 o
   1   4   0     1959.12     1863.36    181.43 o
   2   4   0      196.41      180.07     15.16 o
   3   4   0       19.44       23.22      1.53 o
   4   4   0       29.70       32.76      2.96 o
   5   4   0      280.82      299.91     29.12 o
   6   4   0       91.68       98.08     11.99 o
   7   4   0        0.56        1.71      0.81 o
  -6   5   0       40.70       38.53      5.85 o
  -5   5   0       19.38       15.99      3.13 o
  -4   5   0        6.27        6.35      0.69 o
  -3   5   0      162.22      168.83     19.20 o
  -2   5   0       48.42       51.05      6.91 o
  -1   5   0      138.25      126.65     20.78 o
   0   5   0      442.44      516.38     22.96 o
   1   5   0       12.53       11.59      1.14 o
   2   5   0        0.49        0.45      0.23 o
   3   5   0       20.27       22.08      1.78 o
   4   5   0       99.98      105.24      8.53 o
   5   5   0      156.92      179.95     16.10 o
   6   5   0        4.07        3.53      1.35 o
   7   5   0       47.12       52.74      4.32 o
  -5   6   0       10.78       10.13      1.98 o
  -4   6   0       49.01       50.05      3.25 o
  -3   6   0        0.85        0.83      0.56 o
  -2   6   0       46.97       52.31      7.32 o
  -1   6   0      156.52      150.35     27.29 o
   0   6   0      123.03      116.13     13.00 o
   1   6   0      112.72      111.71     16.97 o
   2   6   0        6.24        3.91      0.45 o
   3   6   0       62.83       60.82      4.49 o
   4   6   0       10.49       11.29      0.82 o
   5   6   0       27.15       25.29      2.32 o
   6   6   0        1.56        1.53      0.52 o
  -4   7   0       27.84       17.10      3.54 o
  -3   7   0       89.96      109.59     15.67 o
  -2   7   0      259.75      280.09     38.20 o
  -1   7   0        1.05        1.24      0.87 o
   0   7   0       80.21       69.34      5.49 o
   1   7   0        7.48        6.01      1.34 o
   2   7   0      166.53      182.07     16.04 o
   3   7   0        6.17        6.62      0.80 o
   4   7   0        0.07        0.55      0.66 o
   5   7   0        1.72        1.26      0.72 o
  -2   8   0        1.31        3.16      1.74 o
  -1   8   0        1.31        1.50      0.94 o
   0   8   0       12.15       10.75      2.14 o
   1   8   0       86.56       99.79      9.64 o
   2   8   0       89.74      103.96      8.40 o
   3   8   0        0.19        0.35      0.42 o
   4   8   0       20.35       24.86      2.10 o
  -3  -8   1      164.27      212.33     17.51 o
  -2  -8   1       61.01       67.05      5.21 o
  -1  -8   1        1.00        0.79      0.51 o
   0  -8   1        0.52       -0.31      0.93 o
   1  -8   1        3.50        1.41      1.47 o
   2  -8   1       11.15        9.08      2.39 o
  -5  -7   1        0.95        0.21      0.61 o
  -4  -7   1      130.25      164.22     14.05 o
  -3  -7   1       10.01        9.33      1.36 o
  -2  -7   1       35.34       35.85      3.38 o
  -1  -7   1       13.18       10.91      1.59 o
   0  -7   1        0.04       -0.37      0.59 o
   1  -7   1       93.65       90.41     10.48 o
   2  -7   1      125.27      126.37     21.70 o
   3  -7   1       14.31       14.61      1.55 o
   4  -7   1       87.57       84.72     20.57 o
  -6  -6   1       29.19       31.48      4.47 o
  -5  -6   1      169.92      206.92     16.45 o
  -4  -6   1       19.93       17.16      1.24 o
  -3  -6   1        0.36        0.16      0.57 o
  -2  -6   1       97.53      101.93      7.68 o
  -1  -6   1       32.46       29.02      2.28 o
   0  -6   1      577.91      545.16     73.80 o
   1  -6   1      149.61      147.29     24.48 o
   2  -6   1       19.66       15.54      1.19 o
   3  -6   1        4.78        3.41      1.31 o
   4  -6   1       43.43       38.72      3.63 o
   5  -6   1       20.90       18.81      1.69 o
  -6  -5   1      124.43      167.26     11.18 o
  -5  -5   1       33.85       33.13      2.01 o
  -4  -5   1       46.27       46.36      3.86 o
  -3  -5   1        2.85        2.30      0.44 o
  -2  -5   1       39.40       34.65      2.80 o
  -1  -5   1     1064.04     1200.79     64.35 o
   0  -5   1      483.28      550.42     25.87 o
   1  -5   1      181.88      152.54     42.97 o
   2  -5   1      159.63      145.61     19.58 o
   3  -5   1       90.08       75.82     15.92 o
   4  -5   1      105.77      113.94     14.03 o
   5  -5   1      153.54      167.82     24.56 o
   6  -5   1       24.01       22.38      3.35 o
  -7  -4   1       45.59       51.62      6.70 o
  -6  -4   1        9.59        8.55      1.16 o
  -5  -4   1       58.58       59.52      4.90 o
  -4  -4   1       30.02       29.33      1.74 o
  -3  -4   1       79.47       95.46      4.04 o
  -2  -4   1      864.92      886.65     62.60 o
  -1  -4   1      129.02      134.22      8.65 o
   0  -4   1        5.39        5.62      0.73 o
   1  -4   1      294.93      355.12     67.48 o
   2  -4   1       50.98       65.33      7.51 o
   3  -4   1      210.97      238.63     42.17 o
   4  -4   1      123.06      144.03      8.72 o
   5  -4   1       28.66       26.27      1.97 o
   6  -4   1       99.72      116.39     10.78 o
   7  -4   1        3.71        3.82      1.24 o
  -7  -3   1       57.40       58.56      4.41 o
  -6  -3   1      155.32      167.05     10.75 o
  -5  -3   1      329.53      345.75     21.22 o
  -4  -3   1      155.43      157.68      9.67 o
  -3  -3   1     1119.48     1139.41     56.59 o
  -2  -3   1      242.06      264.75     15.12 o
  -1  -3   1       21.04       23.63      1.79 o
   0  -3   1        1.97        2.15      0.37 o
   1  -3   1        5.68       11.36      0.63 o
   2  -3   1      584.83      812.97     83.66 o
   3  -3   1      382.23      478.32     79.32 o
   4  -3   1       52.50       61.00      2.67 o
   5  -3   1      158.25      184.91      8.72 o
   6  -3   1        1.56        1.19      0.63 o
   7  -3   1        3.05        3.47      0.84 o
  -7  -2   1        4.66        3.79      0.80 o
  -6  -2   1       19.01       20.12      1.66 o
  -5  -2   1       97.87       96.00     16.88 o
  -4  -2   1     1328.45     1410.42    125.69 o
  -3  -2   1       39.03       40.04      2.75 o
  -2  -2   1      438.94      396.13     17.80 o
   0  -2   1      481.62      414.45     20.73 o
   2  -2   1      983.47     1416.87    124.78 o
   3  -2   1       41.95       50.80      7.29 o
   4  -2   1       22.25       25.16      1.34 o
   5  -2   1      302.85      347.78     14.77 o
   6  -2   1      144.60      170.26      9.95 o
   7  -2   1       28.80       26.91      3.25 o
   8  -2   1        0.01        0.35      0.89 o
  -8  -1   1       41.54       27.60      4.73 o
  -7  -1   1       29.57       30.72      2.76 o
  -6  -1   1      147.68      153.29     17.41 o
  -5  -1   1      434.05      454.01     57.15 o
  -4  -1   1      335.01      364.36     48.87 o
   4  -1   1      252.53      288.76     12.67 o
   5  -1   1      813.36      943.07     38.46 o
   6  -1   1      121.68      139.67      6.11 o
   7  -1   1       19.41       20.88      1.83 o
   8  -1   1       10.64       10.83      1.41 o
  -8   0   1        5.90        5.59      1.49 o
  -7   0   1      104.28      103.41     10.79 o
  -6   0   1      125.20      133.19     20.36 o
  -5   0   1       40.66       41.71      2.16 o
  -4   0   1       80.36       84.94      3.10 o
  -3   0   1       12.45       14.49      1.18 o
  -2   0   1      244.34      234.84     66.42 o
   0   0   1       25.60       23.37      1.53 o
   1   0   1      118.73      152.89     19.92 o
   2   0   1     1585.13     1370.85     80.85 o
   3   0   1       83.55      101.18      4.19 o
   4   0   1        7.77        6.49      0.84 o
   5   0   1      127.24      139.42      6.43 o
   6   0   1       41.50       48.25      2.51 o
   7   0   1       74.66       78.45      6.89 o
   8   0   1       41.77       38.96      3.42 o
  -7   1   1      174.07      153.43     20.07 o
  -6   1   1       32.08       31.20      2.24 o
  -5   1   1      268.92      339.88     13.56 o
  -4   1   1       37.60       44.88      1.89 o
   0   1   1      786.53      819.53     65.71 o
   4   1   1        0.17        0.10      0.15 o
   5   1   1       33.10       36.89      1.51 o
   6   1   1      109.28      111.85      8.83 o
   7   1   1        0.06       -0.12      0.32 o
   8   1   1       97.71      102.18      7.12 o
  -7   2   1        5.07        4.00      1.26 o
  -6   2   1       15.28       10.86      2.45 o
  -5   2   1        1.79        1.06      0.72 o
  -4   2   1      122.94      138.98      5.93 o
  -3   2   1     1091.36     1020.28    161.12 o
  -2   2   1      213.80      176.62     32.38 o
   0   2   1      295.43      301.83     58.45 o
   2   2   1     1705.16     1498.36    115.26 o
   3   2   1      321.16      333.11     22.74 o
   4   2   1       96.10      101.64      5.66 o
   5   2   1       68.20       68.53      2.03 o
   6   2   1      236.59      257.62     10.99 o
   7   2   1       80.74       98.80      9.07 o
  -7   3   1        7.06        5.68      0.99 o
  -6   3   1        4.27        2.60      0.79 o
  -5   3   1      228.75      213.40     46.34 o
  -4   3   1      607.91      559.84    127.27 o
  -3   3   1       40.42       29.89      5.94 o
  -2   3   1        4.08        2.50      0.66 o
  -1   3   1        8.65        6.64      0.73 o
   0   3   1      140.32      126.30      6.77 o
   1   3   1      370.98      305.17     33.18 o
   2   3   1      952.26      941.51     84.07 o
   3   3   1      180.61      169.62     12.00 o
   4   3   1       38.12       45.21      2.11 o
   5   3   1      946.51      945.96     79.61 o
   6   3   1      131.33      138.10     10.50 o
   7   3   1        7.12        5.25      1.19 o
   8   3   1        1.57        1.65      1.32 o
  -6   4   1       73.61       75.61      8.32 o
  -5   4   1      241.01      274.50     32.41 o
  -4   4   1      154.77      132.72      6.55 o
  -3   4   1       64.15       52.80     13.32 o
  -2   4   1      228.82      206.30     47.53 o
  -1   4   1       20.66       17.04      2.96 o
   0   4   1        1.20        0.96      0.20 o
   1   4   1      136.08      139.97     13.22 o
   2   4   1      176.40      181.56     15.80 o
   3   4   1      360.34      353.14     24.80 o
   4   4   1      239.17      239.76     20.51 o
   5   4   1        0.37        0.48      0.40 o
   6   4   1       21.55       17.64      1.77 o
   7   4   1        4.36        3.14      0.94 o
   8   4   1        1.65        1.81      1.32 o
  -6   5   1       35.29       30.23      2.64 o
  -5   5   1       31.55       28.25      3.82 o
  -4   5   1       39.78       41.78      5.43 o
  -3   5   1        0.83       -0.01      0.38 o
  -2   5   1      281.83      322.47     40.05 o
  -1   5   1      503.01      551.12     64.13 o
   0   5   1        3.15        2.64      0.32 o
   1   5   1        6.15        5.46      0.87 o
   2   5   1      134.63      126.22     13.73 o
   3   5   1      273.07      287.61     21.66 o
   4   5   1       15.98       13.92      1.53 o
   5   5   1        1.20        1.38      0.31 o
   6   5   1        4.95        4.93      0.82 o
   7   5   1        4.70        2.65      0.94 o
  -5   6   1        4.60        3.01      1.02 o
  -4   6   1        3.87        2.84      0.69 o
  -3   6   1       40.87       44.84      7.75 o
  -2   6   1      341.56      370.33     47.27 o
  -1   6   1       12.72       11.64      1.18 o
   0   6   1       40.62       40.53      6.07 o
   1   6   1      241.65      257.37     44.01 o
   2   6   1      441.18      475.16     42.50 o
   3   6   1       16.66       16.05      1.17 o
   4   6   1       50.17       47.80      6.45 o
   5   6   1        1.21        1.67      0.34 o
   6   6   1       27.19       23.41      2.99 o
  -4   7   1       45.10       43.37      7.77 o
  -3   7   1       40.35       47.56      6.02 o
  -2   7   1       28.25       38.23      2.74 o
  -1   7   1       15.88       14.13      1.29 o
   0   7   1        6.69        5.92      1.07 o
   1   7   1       73.42       72.54     13.67 o
   2   7   1        0.14        0.58      0.28 o
   3   7   1        4.79        4.66      0.46 o
   4   7   1        1.72        2.30      0.44 o
   5   7   1       18.07       16.93      1.92 o
   6   7   1      157.11      205.68     18.76 o
  -2   8   1        3.87        4.19      1.68 o
  -1   8   1       10.77       10.58      1.86 o
   0   8   1       39.74       37.36      3.61 o
   1   8   1        0.29        0.22      0.69 o
   2   8   1       28.98       28.49      2.99 o
   3   8   1       11.96       13.40      1.51 o
   4   8   1       26.73       34.91      4.08 o
   5   8   1       39.81       42.51      6.75 o
   1   9   1        2.18        2.41      0.91 o
   2   9   1        2.28        2.42      0.87 o
  -1  -8   2       24.65       18.62      3.81 o
   0  -8   2        0.00       -0.05      0.82 o
   1  -8   2       13.57        8.38      1.68 o
  -4  -7   2       71.89       77.13      4.70 o
  -3  -7   2        0.40        0.69      0.77 o
  -2  -7   2       50.66       48.24      3.70 o
  -1  -7   2       51.73       56.15      4.99 o
   0  -7   2      248.74      249.36     28.90 o
   1  -7   2      105.62       99.88      7.71 o
   2  -7   2        3.93        3.67      1.94 o
   3  -7   2       54.19       37.47      5.88 o
  -5  -6   2        6.81        5.86      0.91 o
  -4  -6   2        4.19        3.85      0.83 o
  -3  -6   2       74.87       84.88      6.43 o
  -2  -6   2        4.60        4.97      0.93 o
  -1  -6   2      304.37      303.09     23.34 o
   0  -6   2      182.22      204.22     18.11 o
   1  -6   2       14.75       13.60      1.03 o
   2  -6   2       31.66       29.97      4.28 o
   3  -6   2       17.60       12.29      1.52 o
   4  -6   2      114.90      112.50     13.99 o
   5  -6   2       92.82       81.30     15.66 o
  -6  -5   2        0.09        0.35      0.79 o
  -5  -5   2       79.34       91.15      6.02 o
  -4  -5   2       29.31       31.94      2.46 o
  -3  -5   2        1.48        1.91      0.52 o
  -2  -5   2      120.86      123.51     11.40 o
  -1  -5   2       59.36       59.56      5.99 o
   0  -5   2       92.91       86.66      8.27 o
   1  -5   2      289.67      291.41     49.57 o
   2  -5   2       75.80       68.11      9.20 o
   3  -5   2       66.67       81.76     13.95 o
   4  -5   2       61.68       72.21      9.50 o
   5  -5   2        7.15        6.25      1.40 o
   6  -5   2       21.97       17.44      2.22 o
  -6  -4   2       54.63       53.32      5.54 o
  -5  -4   2        6.81        6.32      0.89 o
  -4  -4   2       62.01       70.69      5.59 o
  -3  -4   2      472.05      497.13     25.74 o
  -2  -4   2      303.24      306.96     25.38 o
  -1  -4   2      117.82      121.16      6.03 o
   0  -4   2      680.55      709.48     27.82 o
   1  -4   2      273.12      368.42     13.99 o
   2  -4   2      108.18      159.63     10.57 o
   3  -4   2        9.28        7.16      1.45 o
   4  -4   2        1.34        0.50      0.89 o
   5  -4   2        0.19        0.51      0.92 o
   6  -4   2        0.01       -0.64      0.64 o
   7  -4   2       69.74       73.80      6.37 o
  -7  -3   2        4.32        2.91      1.15 o
  -6  -3   2        2.94        2.34      0.33 o
  -5  -3   2       39.21       38.00      3.28 o
  -4  -3   2      784.68      841.85     53.06 o
  -3  -3   2      361.56      372.35     20.18 o
  -2  -3   2       11.86       13.15      2.83 o
   2  -3   2      495.96      598.71     58.41 o
   3  -3   2       19.98       20.58      2.00 o
   4  -3   2       84.26      108.32     18.59 o
   5  -3   2      153.42      164.80      9.27 o
   6  -3   2      135.78      172.81     10.53 o
   7  -3   2        8.03        7.22      1.34 o
  -7  -2   2        7.87        5.72      0.83 o
  -6  -2   2       27.29       22.74      2.28 o
  -5  -2   2      520.96      539.59     53.27 o
  -4  -2   2       16.56       16.42      1.51 o
  -3  -2   2      342.79      330.79     17.90 o
  -2  -2   2       41.24       37.17      1.78 o
   0  -2   2        4.50        4.59      2.95 o
   2  -2   2      201.38      293.67     12.04 o
   3  -2   2      645.35      936.01     53.58 o
   4  -2   2      361.09      413.20     62.24 o
   5  -2   2      354.42      391.09     23.26 o
   6  -2   2       11.55       10.54      1.11 o
   7  -2   2       51.83       52.99      5.38 o
   8  -2   2        3.75        1.74      0.98 o
  -7  -1   2       36.76       30.74      3.28 o
  -6  -1   2      370.51      375.74     37.62 o
  -5  -1   2       20.87       19.15      2.62 o
  -4  -1   2      492.93      479.54     46.48 o
  -3  -1   2      104.75       89.28      7.74 o
   0  -1   2        6.41        7.38      1.15 o
   3  -1   2      255.22      256.76     44.75 o
   4  -1   2      151.88      179.45     26.34 o
   5  -1   2        4.67        4.78      0.61 o
   6  -1   2       22.89       25.12      1.83 o
   7  -1   2        0.03        0.61      0.83 o
   8  -1   2        0.77        1.85      1.45 o
  -7   0   2      133.68      133.53     15.92 o
  -6   0   2        0.03       -0.15      0.45 o
  -5   0   2        1.70        1.97      0.44 o
  -4   0   2       20.37       23.61      3.03 o
  -3   0   2      118.93      106.99      8.77 o
  -2   0   2     2593.88     2030.26    108.79 o
  -1   0   2      149.16      131.95      5.62 o
   0   0   2     2552.09     2699.34    402.31 o
   1   0   2       19.05       22.41      1.21 o
   2   0   2     1191.23     1430.73    112.12 o
   3   0   2       47.12       61.35      6.07 o
   4   0   2       30.90       35.94      2.99 o
   5   0   2       14.64       12.02      0.78 o
   6   0   2       29.45       32.20      2.02 o
   7   0   2      134.51      155.91     11.19 o
   8   0   2       90.40      103.60      8.56 o
  -7   1   2       28.09       23.15      2.47 o
  -6   1   2        5.50        4.40      0.68 o
  -5   1   2       20.09       18.83      4.39 o
  -4   1   2       64.46       58.93     14.87 o
  -3   1   2     1383.80     1378.82    293.88 o
   0   1   2       57.39       47.68      6.11 o
   1   1   2     2810.19     3088.80    369.65 o
   3   1   2       84.44       91.67     10.40 o
   4   1   2        0.36        0.35      0.20 o
   5   1   2        0.58        1.05      0.21 o
   6   1   2      347.67      377.72     19.70 o
   7   1   2      255.07      276.11     15.58 o
   8   1   2       15.02       14.38      0.89 o
  -7   2   2       54.76       47.36      5.60 o
  -6   2   2        0.31       -0.11      0.60 o
  -5   2   2      132.65      134.21     27.37 o
  -4   2   2       52.46       53.61     10.12 o
  -3   2   2       72.94       71.84     12.81 o
  -2   2   2        5.39        4.75      0.71 o
   0   2   2      404.18      314.42     29.31 o
   2   2   2      393.10      333.53     14.97 o
   3   2   2        1.59        2.54      0.54 o
   4   2   2        7.59        7.83      0.58 o
   5   2   2       59.48       61.41      3.19 o
   6   2   2       82.98       92.23      5.69 o
   7   2   2       10.39        7.57      1.67 o
   8   2   2      129.95      140.01     20.37 o
  -6   3   2      134.50      119.50     12.54 o
  -5   3   2      107.92       97.89      8.81 o
  -4   3   2      196.64      194.46     42.45 o
  -3   3   2      111.49      114.95     21.58 o
  -2   3   2       17.65       19.03      3.40 o
   2   3   2       50.22       43.85      3.79 o
   3   3   2      362.77      366.00     38.01 o
   4   3   2      380.40      377.24     38.18 o
   5   3   2        1.37        1.27      0.45 o
   6   3   2       13.36       13.32      3.02 o
   7   3   2       29.38       27.22      3.72 o
   8   3   2        2.39        2.85      0.87 o
  -6   4   2       96.68       91.15     13.35 o
  -5   4   2        0.45        0.82      1.26 o
  -4   4   2        0.22       -0.11      0.76 o
  -3   4   2       33.38       31.62      2.13 o
  -2   4   2      328.82      282.64     15.31 o
  -1   4   2       45.11       34.21      2.07 o
   0   4   2        4.62        4.14      0.44 o
   1   4   2       48.10       41.47      2.05 o
   2   4   2       15.03       15.97      2.02 o
   3   4   2      865.50      832.85     67.06 o
   4   4   2       59.84       66.06      4.19 o
   5   4   2      100.41       95.91     14.96 o
   6   4   2        0.08       -0.20      0.54 o
   7   4   2      288.58      259.28     37.71 o
   8   4   2       58.71       47.56      6.87 o
  -5   5   2        0.01       -0.71      1.09 o
  -4   5   2       44.25       42.54      3.60 o
  -3   5   2      333.33      301.82     20.49 o
  -2   5   2       41.93       37.02      2.89 o
  -1   5   2       58.61       56.09      3.10 o
   0   5   2      106.43       87.74      4.48 o
   1   5   2        6.32        7.18      0.95 o
   2   5   2      297.18      260.54     26.94 o
   3   5   2      102.91      102.70      9.29 o
   4   5   2       82.59       76.77      9.29 o
   5   5   2       71.09       65.33      7.57 o
   6   5   2      316.96      265.96     39.26 o
   7   5   2      156.43      139.09      9.36 o
   8   5   2       14.15        7.48      1.87 o
  -5   6   2        3.55        2.13      1.53 o
  -4   6   2       42.25       38.08      8.80 o
  -3   6   2        0.07        1.39      0.96 o
  -2   6   2       22.74       23.76      6.32 o
  -1   6   2        1.30        0.86      0.69 o
   0   6   2      167.48      184.43     37.12 o
   1   6   2      223.23      228.17     25.73 o
   2   6   2       17.89       15.14      2.63 o
   3   6   2       12.92       11.70      2.01 o
   4   6   2        1.49        1.60      0.51 o
   5   6   2       54.74       57.87     10.10 o
   6   6   2       42.65       37.40      7.46 o
   7   6   2       20.32       16.16      3.25 o
  -4   7   2        0.80        3.05      1.86 o
  -3   7   2       14.58       15.75      3.76 o
  -2   7   2       64.40       71.94     14.97 o
  -1   7   2       31.97       33.42      8.78 o
   0   7   2      276.24      323.21     59.83 o
   1   7   2       74.71       82.80     10.50 o
   2   7   2       40.11       38.32      4.89 o
   3   7   2       61.29       52.84      2.73 o
   4   7   2      106.30      109.86      9.58 o
   5   7   2       34.46       31.43      5.24 o
   6   7   2       19.67       13.18      2.82 o
  -2   8   2       23.41       22.26      3.48 o
  -1   8   2       99.08      114.22     25.31 o
   0   8   2       14.03       15.24      1.71 o
   1   8   2       23.36       20.63      3.07 o
   2   8   2        1.97        1.83      1.53 o
   3   8   2      105.42      106.63     10.18 o
   4   8   2      112.71      119.78      7.68 o
   5   8   2        9.12        7.95      1.38 o
   0   9   2        3.07        3.48      2.07 o
   1   9   2        0.76       -0.13      0.95 o
   2   9   2       29.75       27.44      5.61 o
   3   9   2       83.54       96.89      9.57 o
  -2  -7   3       81.83       89.86      9.17 o
  -1  -7   3       10.39        9.70      1.16 o
   0  -7   3       33.43       29.05      2.38 o
   1  -7   3        2.78        0.83      1.33 o
   2  -7   3      105.94       96.37      9.79 o
  -4  -6   3       51.35       49.01      4.07 o
  -3  -6   3       34.98       37.05      3.26 o
  -2  -6   3      121.56      128.96     12.93 o
  -1  -6   3       70.84       70.10      4.64 o
   0  -6   3       13.16       10.85      1.27 o
   1  -6   3       21.26       19.91      2.95 o
   2  -6   3       34.41       28.79      6.18 o
   3  -6   3       16.85       15.42      1.92 o
   4  -6   3        4.40        4.65      1.22 o
  -5  -5   3        6.61        6.83      1.46 o
  -4  -5   3        1.11        1.67      0.76 o
  -3  -5   3      173.44      180.64     13.67 o
  -2  -5   3      268.13      292.25     23.97 o
  -1  -5   3       83.54       83.09      8.36 o
   0  -5   3       51.56       48.16      3.92 o
   1  -5   3      480.92      531.79     92.28 o
   2  -5   3      155.32      200.48     35.18 o
   3  -5   3       51.50       65.08      7.38 o
   4  -5   3        1.26       -1.11      1.39 o
   5  -5   3        0.09       -0.72      0.72 o
  -6  -4   3        1.09        0.38      1.05 o
  -5  -4   3       63.83       73.05      6.91 o
  -4  -4   3      137.52      147.76      7.21 o
  -3  -4   3      130.01      132.14     13.09 o
  -2  -4   3       10.46       12.34      1.03 o
  -1  -4   3      128.07      129.30      7.49 o
   0  -4   3      149.15      137.48     13.83 o
   1  -4   3      202.96      221.88      9.13 o
   2  -4   3       87.17      126.30     25.52 o
   3  -4   3        0.23        0.24      0.53 o
   4  -4   3       28.72       26.88      3.33 o
   5  -4   3       95.55       92.43     14.46 o
   6  -4   3      210.31      231.08     21.22 o
  -6  -3   3       88.55      111.27     10.64 o
  -5  -3   3      194.37      230.53     17.69 o
  -4  -3   3        3.93        3.67      1.02 o
  -3  -3   3       21.95       25.23      1.51 o
  -2  -3   3        0.31       -0.05      0.46 o
  -1  -3   3       47.37       47.62      2.20 o
   0  -3   3        2.45        3.87      0.88 o
   1  -3   3        4.72        5.98      0.61 o
   2  -3   3      203.40      266.45     12.00 o
   3  -3   3        2.95        3.07      1.03 o
   4  -3   3       29.22       34.27      4.04 o
   5  -3   3       30.52       33.44      4.37 o
   6  -3   3       16.28       15.73      2.06 o
   7  -3   3       19.69       19.14      2.01 o
  -6  -2   3      154.42      169.15     14.20 o
  -5  -2   3        0.56        0.35      0.30 o
  -4  -2   3      129.66      139.88     13.04 o
  -3  -2   3       12.43       13.21      1.13 o
  -2  -2   3      451.27      432.80     25.29 o
  -1  -2   3      137.44      119.59     10.65 o
   0  -2   3       96.85      100.91      4.74 o
   1  -2   3       52.31       64.13      4.38 o
   2  -2   3        0.21        1.59      0.91 o
   3  -2   3      130.38      159.27      6.17 o
   4  -2   3        8.17       12.11      2.59 o
   5  -2   3       85.10       81.11     10.11 o
   6  -2   3       67.25       74.48      4.56 o
   7  -2   3        6.46        3.19      2.04 o
   8  -2   3       13.70       10.44      2.62 o
  -7  -1   3       61.17       56.65      8.53 o
  -6  -1   3       18.04       13.81      1.27 o
  -5  -1   3       10.27        9.33      1.21 o
  -4  -1   3       27.76       29.07      2.66 o
  -3  -1   3      429.77      413.03     33.99 o
  -2  -1   3      147.01      131.91      4.67 o
  -1  -1   3      245.93      222.10      7.85 o
   0  -1   3      315.07      297.67     13.94 o
   1  -1   3      154.47      172.66     18.21 o
   2  -1   3      836.28      995.41     52.73 o
   3  -1   3     1448.63     1705.48     97.10 o
   4  -1   3        0.56        0.17      0.41 o
   5  -1   3      250.09      251.59     14.39 o
   6  -1   3      270.19      271.89     21.50 o
   7  -1   3      185.54      195.78     17.55 o
   8  -1   3        8.16        5.19      1.02 o
  -7   0   3        2.38        1.49      0.68 o
  -6   0   3        3.19        3.56      0.78 o
  -5   0   3        9.18        7.16      0.83 o
  -4   0   3      314.36      316.80     34.36 o
  -3   0   3       16.65       17.98      1.91 o
  -2   0   3        0.07       -0.02      0.29 o
  -1   0   3       64.38       58.68      3.51 o
   0   0   3        0.82        0.62      0.16 o
   1   0   3       71.76       78.29      8.59 o
   2   0   3      681.76      766.44     72.44 o
   3   0   3      176.33      194.69     17.35 o
   4   0   3       40.23       44.65      5.38 o
   5   0   3      304.85      307.63     47.34 o
   6   0   3      458.71      467.71     36.26 o
   7   0   3      120.66      120.72     10.52 o
   8   0   3       15.59       11.18      1.15 o
  -7   1   3       46.53       42.44      4.66 o
  -6   1   3        3.68        1.50      0.59 o
  -5   1   3      127.29      138.39     18.36 o
  -4   1   3       17.17       21.59      2.94 o
  -3   1   3       10.28       11.42      1.23 o
  -2   1   3      128.16      117.24      5.24 o
  -1   1   3       31.97       33.91      1.31 o
   0   1   3      806.63      624.09     46.02 o
   1   1   3      768.80      833.52     53.75 o
   2   1   3     1350.27     1245.54    185.03 o
   3   1   3        1.11        2.54      0.30 o
   4   1   3      158.21      168.35     19.71 o
   5   1   3        2.52        2.72      0.36 o
   6   1   3      186.67      182.99     19.35 o
   7   1   3        4.21        3.93      0.47 o
   8   1   3      137.72      126.92     14.33 o
  -6   2   3       31.23       30.36      4.76 o
  -5   2   3        7.09       10.14      1.22 o
  -4   2   3       54.07       54.82     11.96 o
  -3   2   3       34.03       36.06      6.47 o
  -2   2   3       11.06       11.75      1.00 o
  -1   2   3     2466.97     1959.65     92.53 o
   0   2   3       38.43       29.76      4.98 o
   1   2   3     1046.30      986.52    105.93 o
   2   2   3       15.63       16.69      0.74 o
   3   2   3      771.94      732.10     36.57 o
   4   2   3        2.07        3.28      0.42 o
   5   2   3       22.33       22.61      1.69 o
   6   2   3       61.53       59.30      8.94 o
   7   2   3      134.49      162.09     11.95 o
   8   2   3       78.34       69.57      8.68 o
  -6   3   3       12.29       14.48      1.91 o
  -5   3   3        0.01       -0.24      0.49 o
  -4   3   3        0.02        0.14      0.36 o
  -3   3   3       75.78       84.59     16.12 o
  -2   3   3      380.77      389.49     68.61 o
  -1   3   3       31.20       27.67      3.26 o
   0   3   3      284.22      253.59     12.38 o
   1   3   3      153.61      132.55      6.19 o
   2   3   3      787.01      686.30     31.24 o
   3   3   3     1091.59     1033.26     61.80 o
   4   3   3      375.32      368.45     46.40 o
   5   3   3      187.68      176.99     26.29 o
   6   3   3       69.36       71.02      8.63 o
   7   3   3      256.38      263.10     35.77 o
   8   3   3      178.71      152.73     17.90 o
  -6   4   3       23.28       16.77      3.67 o
  -5   4   3       11.63        8.97      1.91 o
  -4   4   3      174.26      205.65     51.17 o
  -3   4   3      103.47      114.08     26.03 o
  -2   4   3      280.98      324.98     57.49 o
  -1   4   3       14.68       13.00      0.85 o
   0   4   3       42.30       39.57      4.07 o
   1   4   3       11.91       10.80      0.79 o
   2   4   3      610.39      487.17     20.40 o
   3   4   3      268.34      269.63     26.34 o
   4   4   3      211.61      214.40     16.64 o
   5   4   3        0.22        0.25      0.50 o
   6   4   3      346.61      380.42     51.23 o
   7   4   3      101.55       93.31     17.77 o
   8   4   3       45.39       44.17      7.26 o
  -5   5   3       36.62       27.02      4.76 o
  -4   5   3      119.14      127.40     12.45 o
  -3   5   3       26.97       22.37      2.51 o
  -2   5   3       36.93       31.84      2.72 o
  -1   5   3        6.98        7.71      0.84 o
   0   5   3       58.69       47.73      2.44 o
   1   5   3       96.99       81.23      3.66 o
   2   5   3       70.41       61.06      4.53 o
   3   5   3      446.97      464.10     53.30 o
   4   5   3        3.54        3.88      0.34 o
   5   5   3      353.91      384.34     61.51 o
   6   5   3       42.84       43.18      9.32 o
   7   5   3       12.31       10.95      1.52 o
   8   5   3       18.00       14.97      4.02 o
  -4   6   3        6.07        5.35      1.86 o
  -3   6   3        0.01       -0.66      1.14 o
  -2   6   3        0.31        2.72      1.36 o
  -1   6   3      280.24      273.72     20.92 o
   0   6   3      304.11      296.60     15.81 o
   1   6   3       21.46       19.69      1.36 o
   2   6   3      120.75      141.01     19.81 o
   3   6   3        5.13        4.58      0.53 o
   4   6   3      247.78      235.04     21.08 o
   5   6   3      128.18      121.29     12.98 o
   6   6   3        0.79        1.05      0.66 o
   7   6   3       89.68       84.26     14.49 o
  -3   7   3        0.33       -0.38      1.36 o
  -2   7   3      122.81      155.65     28.10 o
  -1   7   3      150.48      176.08     42.28 o
   0   7   3        1.43        1.33      0.77 o
   1   7   3        0.18        0.72      0.58 o
   2   7   3       37.00       35.51      5.68 o
   3   7   3      224.87      237.23     26.81 o
   4   7   3      138.63      138.80     14.62 o
   5   7   3       26.01       26.41      2.84 o
   6   7   3      104.58       99.39      9.55 o
  -2   8   3       15.23       12.42      2.29 o
  -1   8   3       38.65       44.55      9.90 o
   0   8   3       38.52       43.48      9.59 o
   1   8   3       13.74       16.56      5.35 o
   2   8   3      199.71      217.81     22.65 o
   3   8   3       25.72       26.50      3.43 o
   4   8   3        3.62        2.97      0.65 o
   5   8   3       17.99       17.27      3.35 o
   1   9   3       89.89      116.85     12.70 o
   2   9   3        7.03       11.51      1.63 o
   3   9   3       16.18       13.49      2.98 o
  -3  -6   4       99.18       95.61      6.15 o
  -2  -6   4       23.53       21.23      2.54 o
  -1  -6   4        0.05        0.82      0.98 o
   0  -6   4        7.58        5.64      0.77 o
   1  -6   4        3.38        2.09      0.67 o
   2  -6   4       93.24      119.61     21.97 o
   3  -6   4       28.40       18.61      2.89 o
  -4  -5   4       17.18       14.07      1.65 o
  -3  -5   4        8.08        6.44      1.15 o
  -2  -5   4        0.82        0.55      0.72 o
  -1  -5   4        7.57        7.78      2.21 o
   0  -5   4       95.82       85.99      8.80 o
   1  -5   4      123.82      122.15     15.73 o
   2  -5   4       13.59       15.24      1.43 o
   3  -5   4       36.39       43.26      3.17 o
   4  -5   4        0.54        1.66      1.83 o
   5  -5   4       15.01       15.63      2.83 o
  -5  -4   4        1.05       -0.94      1.38 o
  -4  -4   4        2.83        3.04      0.73 o
  -3  -4   4       45.91       46.46      2.79 o
  -2  -4   4      101.48      101.35      8.51 o
  -1  -4   4      149.77      139.31     13.53 o
   0  -4   4      140.39      141.85      9.35 o
   1  -4   4      119.19      131.88     10.81 o
   2  -4   4       22.23       21.19      1.53 o
   3  -4   4      251.70      319.06     19.69 o
   4  -4   4        5.43        8.99      2.91 o
   5  -4   4       36.54       35.09      5.20 o
   6  -4   4        2.82        2.17      1.02 o
  -5  -3   4       38.26       34.73      3.54 o
  -4  -3   4        0.74        1.60      0.88 o
  -3  -3   4       33.07       34.43      4.23 o
  -2  -3   4      157.65      155.69     11.56 o
  -1  -3   4      174.32      174.91      9.30 o
   0  -3   4       81.89       75.44      3.94 o
   1  -3   4      180.52      172.56      7.81 o
   2  -3   4      253.34      318.54     33.05 o
   3  -3   4      198.64      271.19     14.15 o
   4  -3   4      131.07      198.88     12.60 o
   5  -3   4        0.24       -0.11      0.83 o
   6  -3   4       27.00       25.18      3.42 o
   7  -3   4       10.37        6.47      2.40 o
  -6  -2   4        6.66        5.67      1.43 o
  -5  -2   4        4.85        8.35      1.22 o
  -4  -2   4       77.98       90.24      4.18 o
  -3  -2   4      447.17      468.40     34.13 o
  -2  -2   4       13.45       17.22      2.99 o
  -1  -2   4      106.56       89.53      4.03 o
   0  -2   4       44.26       46.84      3.03 o
   1  -2   4        7.24        6.25      0.85 o
   2  -2   4      229.24      258.11     21.06 o
   3  -2   4      443.16      622.55     32.44 o
   4  -2   4       82.50       97.47      6.22 o
   5  -2   4       83.74       99.37      7.12 o
   6  -2   4      154.22      164.49     22.33 o
   7  -2   4      228.52      244.22     32.46 o
  -6  -1   4       90.14       97.75     11.34 o
  -5  -1   4       11.01        8.56      0.88 o
  -4  -1   4      327.93      356.17     28.46 o
  -3  -1   4       51.35       46.65      4.94 o
  -2  -1   4        4.63        6.16      0.65 o
  -1  -1   4      192.52      175.08      7.69 o
   0  -1   4      232.57      218.85     11.12 o
   1  -1   4      109.81       99.24      5.70 o
   2  -1   4      289.69      346.56     40.39 o
   3  -1   4      201.85      255.32     15.90 o
   4  -1   4      263.88      284.29     44.40 o
   5  -1   4      121.30      137.91     13.86 o
   6  -1   4       83.23       89.34      8.44 o
   7  -1   4       34.95       32.87      2.77 o
   8  -1   4        3.13        0.45      1.16 o
  -6   0   4        0.19       -0.59      0.59 o
  -5   0   4       60.76       66.93      5.84 o
  -4   0   4        0.41       -0.02      0.38 o
  -3   0   4       64.25       64.31      6.95 o
  -2   0   4      236.57      224.37     14.13 o
  -1   0   4      172.89      145.31      5.55 o
   0   0   4      420.71      366.32     14.38 o
   1   0   4        3.94        2.09      0.33 o
   2   0   4      213.06      251.72     26.14 o
   3   0   4       41.72       42.89      2.44 o
   4   0   4      353.51      382.04     25.32 o
   5   0   4      219.08      225.01     30.84 o
   6   0   4        1.98        2.34      0.58 o
   7   0   4      116.12      113.84      8.78 o
   8   0   4       24.11       19.53      5.00 o
  -6   1   4       34.45       32.59      6.21 o
  -5   1   4       12.84       13.76      2.04 o
  -4   1   4       41.08       38.28      2.48 o
  -3   1   4       25.24       27.80      2.87 o
  -2   1   4      105.71       92.71      5.18 o
  -1   1   4      494.87      410.87     14.72 o
   0   1   4        2.23        3.25      0.37 o
   1   1   4      246.38      232.17      9.79 o
   2   1   4        0.46        0.35      0.24 o
   3   1   4      727.08      715.86     44.51 o
   4   1   4      976.02      893.17     44.66 o
   5   1   4      324.62      335.08     45.59 o
   6   1   4      158.04      150.07     16.97 o
   7   1   4       10.85        8.38      1.43 o
   8   1   4      105.03       89.83     12.62 o
  -6   2   4        0.14        0.07      0.75 o
  -5   2   4        1.12        0.40      0.55 o
  -4   2   4       37.91       36.94      3.35 o
  -3   2   4      279.75      295.71     29.21 o
  -2   2   4      373.06      384.54     30.14 o
  -1   2   4       21.09       21.14      0.99 o
   0   2   4       41.63       39.42      1.56 o
   1   2   4        0.24        0.24      0.24 o
   2   2   4      654.10      605.50     25.19 o
   3   2   4      203.76      192.48     12.48 o
   4   2   4      222.53      198.99     18.98 o
   5   2   4       20.13       26.55      2.19 o
   6   2   4       51.72       48.64      5.46 o
   7   2   4      124.91      115.31     17.60 o
   8   2   4      456.15      437.24     74.32 o
  -5   3   4        2.98        2.37      1.02 o
  -4   3   4       81.47       95.34     18.31 o
  -3   3   4      109.56      131.40     24.10 o
  -2   3   4        0.22        0.23      0.68 o
  -1   3   4      135.89      130.91     12.74 o
   0   3   4        1.06        1.49      0.36 o
   1   3   4     1429.20     1234.48     64.34 o
   2   3   4       96.10       86.02      3.05 o
   3   3   4       98.08       98.17      3.27 o
   4   3   4      163.49      162.94     13.87 o
   5   3   4       43.20       41.06      4.89 o
   6   3   4        1.77        2.25      0.76 o
   7   3   4      239.65      232.99     37.10 o
   8   3   4       36.93       31.78      7.54 o
  -5   4   4       14.08       14.60      2.73 o
  -4   4   4       35.06       46.79      8.47 o
  -3   4   4       28.12       23.89      2.57 o
  -2   4   4      114.29       97.52      6.56 o
  -1   4   4        9.63       12.01      2.44 o
   0   4   4      549.04      547.44     66.77 o
   1   4   4      365.95      328.35     12.53 o
   2   4   4        5.02        3.34      0.58 o
   3   4   4      343.09      338.09     22.85 o
   4   4   4        3.45        2.92      0.32 o
   5   4   4      282.54      316.07     48.70 o
   6   4   4      126.96      143.35     22.25 o
   7   4   4        7.17        5.98      1.03 o
   8   4   4       54.62       54.30      8.69 o
  -4   5   4       14.73       13.62      2.19 o
  -3   5   4       15.75       15.70      3.18 o
  -2   5   4       47.84       46.94      3.71 o
  -1   5   4      130.34      134.31     19.42 o
   0   5   4       46.52       40.44      1.88 o
   1   5   4      152.87      142.49      7.52 o
   2   5   4      132.33      126.79     15.86 o
   3   5   4       38.77       38.54      4.32 o
   4   5   4      902.68      994.13     77.59 o
   5   5   4      494.52      611.35     95.80 o
   6   5   4        3.20        1.19      0.68 o
   7   5   4       24.10       24.90      2.69 o
   8   5   4        8.01        3.56      0.99 o
  -4   6   4        4.68        2.40      1.59 o
  -3   6   4       61.06       51.42      7.80 o
  -2   6   4      210.37      226.12     20.35 o
  -1   6   4       17.26       15.98      2.02 o
   0   6   4        0.18       -0.12      0.93 o
   1   6   4       82.48       79.35      4.09 o
   2   6   4        7.69        5.54      2.14 o
   3   6   4      348.56      387.03     50.29 o
   4   6   4      148.93      188.91     16.98 o
   5   6   4        1.56        2.25      0.27 o
   6   6   4       13.74       15.90      4.30 o
   7   6   4        1.66        3.10      1.07 o
  -3   7   4       63.12       59.42      7.37 o
  -2   7   4       74.62       81.20      9.33 o
  -1   7   4       16.47       15.37      2.56 o
   0   7   4      120.73      130.74      9.32 o
   1   7   4       41.42       41.08      3.02 o
   2   7   4      229.81      269.76     33.57 o
   3   7   4        0.10        0.44      0.66 o
   4   7   4        2.49        3.04      0.71 o
   5   7   4       45.59       45.19      9.44 o
   6   7   4        6.69        4.91      1.27 o
  -1   8   4       59.63       70.51     19.88 o
   0   8   4       35.20       39.78      4.10 o
   1   8   4      228.29      271.97     26.59 o
   2   8   4       11.21       10.23      1.92 o
   3   8   4        1.56        1.76      0.77 o
   4   8   4       37.98       45.72      7.37 o
   5   8   4        1.83        1.87      1.62 o
   2   9   4        2.43        1.89      1.44 o
  -1  -6   5       11.03       11.55      2.49 o
   0  -6   5        3.97        1.16      1.38 o
   1  -6   5       18.78       16.75      1.46 o
   2  -6   5       10.00        6.54      1.37 o
  -3  -5   5       36.32       36.41      3.55 o
  -2  -5   5       12.04       11.91      1.51 o
  -1  -5   5      129.39      120.63     14.35 o
   0  -5   5       32.47       31.87      1.95 o
   1  -5   5       56.06       50.10      2.37 o
   2  -5   5       58.44       64.87      6.30 o
   3  -5   5        0.18        0.25      0.71 o
   4  -5   5       43.33       63.16      8.59 o
  -4  -4   5        2.17        2.65      1.49 o
  -3  -4   5       19.05       16.77      2.00 o
  -2  -4   5      130.95      137.12     11.80 o
  -1  -4   5      143.16      146.46      7.25 o
   0  -4   5        0.34        0.07      0.29 o
   1  -4   5        4.28        2.79      0.83 o
   2  -4   5      136.79      132.76     20.72 o
   3  -4   5      182.56      222.00     36.87 o
   4  -4   5      125.39      181.92     16.65 o
   5  -4   5       30.74       32.79      5.70 o
  -4  -3   5       61.38       62.94      5.84 o
  -3  -3   5       35.58       33.60      3.16 o
  -2  -3   5       16.29       18.22      1.52 o
  -1  -3   5       16.78       17.63      2.86 o
   0  -3   5       38.52       33.38      2.30 o
   1  -3   5      351.26      329.05     31.81 o
   2  -3   5      358.95      416.28     48.71 o
   3  -3   5       86.53       97.81     11.28 o
   4  -3   5        0.75        0.48      0.72 o
   5  -3   5        0.41        0.82      0.72 o
   6  -3   5        2.68        0.33      1.38 o
  -5  -2   5       24.96       19.36      3.20 o
  -4  -2   5       58.03       60.27      5.13 o
  -3  -2   5        2.84        3.15      1.22 o
  -2  -2   5      107.41      109.28      5.85 o
  -1  -2   5      228.92      206.80     10.59 o
   0  -2   5      171.10      152.62      5.86 o
   1  -2   5      162.33      156.92      9.91 o
   2  -2   5       17.96       16.49      0.94 o
   3  -2   5      183.97      220.56     18.20 o
   4  -2   5        0.32       -0.60      0.68 o
   5  -2   5       17.74       13.68      1.61 o
   6  -2   5      148.85      189.97     25.12 o
   7  -2   5       75.87       66.93      7.55 o
  -5  -1   5       67.94       76.27     10.06 o
  -4  -1   5       12.68       13.24      1.54 o
  -3  -1   5       32.08       31.31      2.03 o
  -2  -1   5        2.33        4.54      2.11 o
  -1  -1   5      360.17      342.38     13.48 o
   0  -1   5      127.09      114.86      5.20 o
   1  -1   5       70.33       73.17      4.39 o
   2  -1   5      381.77      403.57     33.64 o
   3  -1   5      431.19      485.12     42.98 o
   4  -1   5      157.78      182.25     15.12 o
   5  -1   5      462.63      582.24     38.35 o
   6  -1   5        0.39       -0.99      0.99 o
   7  -1   5       54.32       53.06      5.32 o
  -5   0   5        0.00       -0.17      0.44 o
  -4   0   5       43.74       47.57      5.25 o
  -3   0   5       53.63       54.69      5.98 o
  -2   0   5      686.80      643.45     24.36 o
  -1   0   5       70.45       65.37      2.33 o
   0   0   5      454.89      417.78     15.17 o
   1   0   5       56.88       57.65      3.09 o
   2   0   5      156.35      145.48      8.35 o
   3   0   5      334.39      333.11     18.38 o
   4   0   5     1199.88     1178.20     96.38 o
   5   0   5        5.02        5.08      0.67 o
   6   0   5      162.98      157.21     18.76 o
   7   0   5        3.86        2.90      0.74 o
   8   0   5       15.92       11.96      2.38 o
  -5   1   5       41.53       43.43      3.84 o
  -4   1   5        0.06       -0.10      0.68 o
  -3   1   5      229.20      248.27     26.26 o
  -2   1   5       62.30       65.43      3.57 o
  -1   1   5        0.43        0.38      0.33 o
   0   1   5      180.28      175.25      6.12 o
   1   1   5       20.36       20.40      0.88 o
   2   1   5      826.42      788.84     31.82 o
   3   1   5      608.94      551.41     26.69 o
   4   1   5       82.91       75.88      4.46 o
   5   1   5       23.82       23.85      2.93 o
   6   1   5        9.47        9.30      1.16 o
   7   1   5        3.51        2.36      0.60 o
   8   1   5      179.97      196.25     29.09 o
  -5   2   5        0.22        0.18      0.70 o
  -4   2   5       22.02       19.92      2.71 o
  -3   2   5      117.39      137.75     17.09 o
  -2   2   5        0.18        0.12      0.27 o
  -1   2   5     1123.96     1051.51     35.13 o
   0   2   5       76.77       71.49      2.50 o
   1   2   5      888.20      836.12     31.34 o
   2   2   5        9.98        8.40      0.59 o
   3   2   5       33.49       35.50      5.31 o
   4   2   5       21.06       20.68      2.77 o
   5   2   5       13.96       13.10      1.40 o
   6   2   5       34.06       31.35      2.56 o
   7   2   5      273.01      297.33     46.49 o
   8   2   5        2.22        1.50      1.08 o
  -5   3   5       46.50       50.08      5.49 o
  -4   3   5       63.07       78.26      7.19 o
  -3   3   5       14.33       17.84      1.91 o
  -2   3   5       77.35       77.54      6.80 o
  -1   3   5        0.03        0.44      0.56 o
   0   3   5      608.50      572.95     19.30 o
   1   3   5      144.87      133.36      5.73 o
   2   3   5        2.38        4.11      0.49 o
   3   3   5      236.65      235.99      8.20 o
   4   3   5       57.31       50.93      5.02 o
   5   3   5      120.04      120.36     15.74 o
   6   3   5      492.12      505.01     89.12 o
   7   3   5        1.00        3.47      0.96 o
   8   3   5       50.79       45.03      4.29 o
  -4   4   5       26.45       29.92      5.91 o
  -3   4   5        2.80        1.76      0.85 o
  -2   4   5      132.52      165.31     28.85 o
  -1   4   5      391.27      443.03     50.08 o
   0   4   5      257.52      242.50     10.40 o
   1   4   5      172.44      157.13      5.95 o
   2   4   5       81.74       74.73      2.46 o
   3   4   5        1.29        1.57      0.52 o
   4   4   5      216.11      225.89     12.99 o
   5   4   5      292.07      324.23     22.03 o
   6   4   5        4.17        2.65      1.64 o
   7   4   5       30.77       20.05      3.51 o
   8   4   5        0.61        0.53      1.57 o
  -4   5   5       43.75       49.50     12.05 o
  -3   5   5       11.11        9.38      3.75 o
  -2   5   5      137.96      184.45     42.81 o
  -1   5   5       27.36       31.05      4.78 o
   0   5   5        0.21        0.26      0.29 o
   1   5   5      112.49      109.54      5.67 o
   2   5   5       41.38       39.64      2.30 o
   3   5   5      390.90      381.39     15.58 o
   4   5   5      125.65      138.93      8.45 o
   5   5   5        5.57        7.28      0.60 o
   6   5   5        4.08        2.77      1.59 o
   7   5   5        0.45        1.09      0.75 o
  -3   6   5       72.94       79.13      9.24 o
  -2   6   5        3.80        4.97      1.20 o
  -1   6   5       36.90       30.09      3.21 o
   0   6   5      169.95      182.71      8.30 o
   1   6   5        0.53        0.07      0.67 o
   2   6   5      178.72      169.74     10.82 o
   3   6   5      125.45      123.82      8.06 o
   4   6   5       29.52       29.77      2.86 o
   5   6   5       39.40       44.51      4.34 o
   6   6   5       59.92       60.08      9.42 o
   7   6   5       16.86       17.40      3.85 o
  -2   7   5        1.98        1.36      1.09 o
  -1   7   5       11.32        8.73      2.13 o
   0   7   5       12.74       12.26      1.33 o
   1   7   5       70.84       67.45      4.14 o
   2   7   5       56.55       53.86      3.61 o
   3   7   5        3.61        2.44      0.82 o
   4   7   5       61.12       64.49      8.82 o
   5   7   5       30.78       25.87      3.07 o
   6   7   5       69.22       61.52      9.42 o
   0   8   5      135.99      173.52     18.83 o
   1   8   5       11.39        9.25      1.58 o
   2   8   5        1.13        1.44      0.83 o
   3   8   5        0.50       -0.47      0.60 o
   4   8   5       10.11        7.99      1.67 o
   5   8   5        9.57        6.06      2.04 o
   0  -5   6        3.25        1.00      1.22 o
   1  -5   6       24.29       21.46      3.02 o
   2  -5   6        0.17        0.50      0.85 o
  -2  -4   6       48.53       50.18     10.23 o
  -1  -4   6       82.80       78.15      8.03 o
   0  -4   6       21.76       19.29      1.28 o
   1  -4   6      135.93      129.18     14.31 o
   2  -4   6       81.94       90.01      7.84 o
   3  -4   6        0.01        0.91      1.58 o
   4  -4   6       27.32       27.87      3.28 o
  -3  -3   6       41.29       52.31      4.91 o
  -2  -3   6      139.75      152.22      9.19 o
  -1  -3   6       96.54       97.97      8.21 o
   0  -3   6      303.12      313.17     28.62 o
   1  -3   6      274.84      274.62     13.47 o
   2  -3   6        0.19       -0.17      0.94 o
   3  -3   6       55.19       55.77      4.00 o
   4  -3   6       18.14       21.41      2.43 o
   5  -3   6        4.11        2.44      1.80 o
   6  -3   6      111.06      124.57     14.95 o
  -4  -2   6        1.37       -1.27      1.38 o
  -3  -2   6       48.97       50.17      6.64 o
  -2  -2   6        5.49        4.91      0.96 o
  -1  -2   6      113.21      113.47      6.28 o
   0  -2   6      217.47      221.75     16.02 o
   1  -2   6       88.46       81.15      5.54 o
   2  -2   6       57.06       52.19      3.35 o
   3  -2   6        0.16       -0.06      0.62 o
   4  -2   6      104.40      113.76      7.78 o
   5  -2   6      377.88      463.19     44.02 o
   6  -2   6       31.28       36.16      4.14 o
  -4  -1   6       41.48       48.47      6.26 o
  -3  -1   6       48.70       47.67      6.32 o
  -2  -1   6      244.56      259.91     27.46 o
  -1  -1   6       63.38       67.72      3.09 o
   0  -1   6       39.31       34.66      1.93 o
   1  -1   6      115.99      106.73      4.94 o
   2  -1   6       16.64       14.30      1.29 o
   3  -1   6      167.86      162.15      9.50 o
   4  -1   6      418.47      439.71     23.10 o
   5  -1   6       56.67       54.88      4.63 o
   6  -1   6        1.35        0.79      0.57 o
   7  -1   6        1.38        1.21      0.99 o
  -4   0   6        0.73        0.45      0.45 o
  -3   0   6      239.99      267.25     14.98 o
  -2   0   6      123.20      140.91      7.67 o
  -1   0   6        0.51        1.14      0.45 o
   0   0   6      215.10      216.37     10.24 o
   1   0   6       18.62       17.77      1.41 o
   2   0   6       84.41       87.27      4.75 o
   3   0   6      218.40      197.90      9.26 o
   4   0   6       38.23       31.99      2.00 o
   5   0   6      107.84      104.48      5.58 o
   6   0   6        3.10        2.63      0.56 o
   7   0   6       16.10       12.01      1.72 o
  -4   1   6       70.76       89.59      9.95 o
  -3   1   6       52.15       61.23      7.85 o
  -2   1   6        2.37        2.41      0.85 o
  -1   1   6      133.55      127.11      5.78 o
   0   1   6        1.11        1.29      0.36 o
   1   1   6      171.32      174.84      8.82 o
   2   1   6      621.84      601.70     24.71 o
   3   1   6        0.24        1.07      0.52 o
   4   1   6      435.40      404.19     23.05 o
   5   1   6        1.36        0.82      0.53 o
   6   1   6       93.92       93.07     12.68 o
   7   1   6        8.01        6.26      0.85 o
   8   1   6       14.58       12.40      2.99 o
  -4   2   6       17.55       17.16      2.00 o
  -3   2   6        3.13        1.89      0.77 o
  -2   2   6       52.18       53.69      2.34 o
  -1   2   6       13.08       10.99      1.56 o
   0   2   6      205.53      207.31      6.58 o
   1   2   6      447.41      445.91     17.41 o
   2   2   6      103.35       95.03      4.90 o
   3   2   6        6.39        5.73      0.71 o
   4   2   6       20.78       21.80      1.62 o
   5   2   6      168.30      181.65     22.07 o
   6   2   6      267.07      249.12     43.71 o
   7   2   6        0.32        0.61      0.95 o
   8   2   6       24.70       20.15      3.93 o
  -4   3   6        0.00        0.32      0.61 o
  -3   3   6       37.94       44.45      5.01 o
  -2   3   6        4.00        3.12      0.58 o
  -1   3   6      360.01      400.86     16.48 o
   0   3   6      103.26      102.79      5.33 o
   1   3   6      106.69      104.78      4.35 o
   2   3   6        3.41        2.30      0.47 o
   3   3   6      133.73      138.20     12.52 o
   4   3   6        9.77       10.01      1.05 o
   5   3   6      299.42      310.40     35.44 o
   6   3   6       82.01       86.49      8.38 o
   7   3   6       20.92       14.94      2.70 o
   8   3   6        2.87        1.94      1.66 o
  -3   4   6        0.01        0.51      0.75 o
  -2   4   6      226.23      288.98     30.22 o
  -1   4   6       97.66      106.67      9.24 o
   0   4   6      108.70      105.06      4.89 o
   1   4   6      138.60      135.93      5.38 o
   2   4   6       37.11       36.12      1.61 o
   3   4   6        0.99        0.84      0.46 o
   4   4   6       36.77       33.35      2.03 o
   5   4   6       12.39       13.52      1.56 o
   6   4   6       30.88       33.25      4.41 o
   7   4   6       20.87       21.31      4.80 o
  -3   5   6       71.41       89.73     23.93 o
  -2   5   6        5.88        5.33      2.84 o
  -1   5   6        2.39        3.72      1.17 o
   0   5   6        9.03        9.77      1.64 o
   1   5   6        1.62        1.82      0.60 o
   2   5   6      116.04      121.05      4.74 o
   3   5   6      222.15      220.92     10.56 o
   4   5   6      103.04      105.93      4.22 o
   5   5   6       55.68       65.26      7.17 o
   6   5   6       58.93       65.34     13.77 o
   7   5   6       36.68       32.84     10.55 o
  -2   6   6        1.01        0.17      1.36 o
  -1   6   6        0.37        0.41      0.62 o
   0   6   6       12.21       16.34      3.47 o
   1   6   6      109.11      129.20     20.12 o
   2   6   6      241.90      256.71     17.45 o
   3   6   6        8.11        9.50      1.22 o
   4   6   6        0.87        1.10      0.52 o
   5   6   6      129.09      138.68     17.41 o
   6   6   6       27.57       31.09      7.17 o
   7   6   6        8.80        7.20      2.00 o
  -1   7   6       19.26       19.18      3.06 o
   0   7   6       47.87       48.58      5.60 o
   1   7   6        4.34        3.34      1.08 o
   2   7   6       30.88       29.96      3.07 o
   3   7   6        5.93        9.63      1.51 o
   4   7   6       89.96      118.30     13.52 o
   5   7   6       18.12       24.40      4.60 o
   6   7   6       10.13       11.76      2.50 o
   1   8   6       35.88       36.93      6.17 o
   2   8   6        0.92       -0.28      1.26 o
   3   8   6       11.63       11.48      1.97 o
   4   8   6        5.90        6.33      0.96 o
   1  -4   7       80.44       81.22     13.52 o
   2  -4   7       12.05       10.79      1.51 o
  -1  -3   7       94.50      103.02     14.39 o
   0  -3   7      250.22      254.22     31.59 o
   1  -3   7        8.62        6.84      0.95 o
   2  -3   7       28.61       26.71      2.21 o
   3  -3   7        0.00        0.65      0.82 o
   4  -3   7        3.69        3.58      0.85 o
  -2  -2   7       89.37       95.57     12.02 o
  -1  -2   7      313.44      360.93     33.30 o
   0  -2   7        4.01        2.79      0.65 o
   1  -2   7       57.10       54.02      2.70 o
   2  -2   7      121.44      112.52      9.78 o
   3  -2   7       39.40       32.76      3.15 o
   4  -2   7       46.16       37.87      4.44 o
   5  -2   7       30.37       24.75      2.75 o
  -3  -1   7       37.36       40.22      6.55 o
  -2  -1   7       74.14       98.55      7.66 o
  -1  -1   7       27.35       30.13      1.79 o
   0  -1   7      203.53      213.66     11.16 o
   1  -1   7        0.48        0.49      0.49 o
   2  -1   7       71.10       70.59      5.42 o
   3  -1   7      193.11      182.75     14.27 o
   4  -1   7        0.49        1.42      1.18 o
   5  -1   7       25.17       20.95      2.73 o
   6  -1   7        0.08        0.00      0.84 o
  -3   0   7       14.46       12.95      1.68 o
  -2   0   7        2.25       -0.12      0.67 o
  -1   0   7        5.61        5.97      1.78 o
   0   0   7       22.33       20.32      1.67 o
   1   0   7        0.15        0.11      0.58 o
   2   0   7      385.06      379.53     22.57 o
   3   0   7        7.22        6.71      1.10 o
   4   0   7      118.60      114.82      8.68 o
   5   0   7       42.41       37.29      2.36 o
   6   0   7      161.82      169.78     22.58 o
   7   0   7       20.20       15.40      4.40 o
  -3   1   7        0.88       -0.22      0.55 o
  -2   1   7        0.64       -0.17      0.89 o
  -1   1   7       76.28       77.21      4.71 o
   0   1   7       89.84       98.79      5.40 o
   1   1   7      307.24      319.39     20.71 o
   2   1   7        0.02        0.57      0.61 o
   3   1   7       33.74       30.91      2.96 o
   4   1   7       27.75       25.32      2.83 o
   5   1   7       82.53       81.20      6.99 o
   6   1   7       30.44       27.70      5.37 o
   7   1   7        6.59        4.84      0.88 o
  -3   2   7       85.66      114.30     11.05 o
  -2   2   7        9.01        7.13      0.93 o
  -1   2   7      221.60      234.34     13.72 o
   0   2   7      129.90      126.34      7.19 o
   1   2   7       27.93       27.44      1.68 o
   2   2   7        3.66        3.95      0.76 o
   3   2   7       74.57       79.12      7.01 o
   4   2   7       49.17       49.51      2.64 o
   5   2   7       12.05       10.92      1.43 o
   6   2   7       28.62       29.67      5.37 o
   7   2   7        1.84        2.70      0.83 o
  -3   3   7        1.24        1.77      0.88 o
  -2   3   7       43.65       49.80      4.53 o
  -1   3   7       21.06       18.67      1.50 o
   0   3   7       78.81       84.10      3.61 o
   1   3   7       16.56       19.04      2.18 o
   2   3   7       28.62       27.71      1.60 o
   3   3   7       69.41       76.18      8.79 o
   4   3   7       85.86       79.41      6.74 o
   5   3   7       38.20       42.77      7.65 o
   6   3   7       18.71       16.63      4.45 o
   7   3   7       42.04       52.39      8.01 o
  -2   4   7       13.12       17.86      3.70 o
  -1   4   7        8.02        6.67      0.85 o
   0   4   7        8.13        6.94      0.90 o
   1   4   7       19.63       20.70      1.54 o
   2   4   7       22.57       22.85      1.33 o
   3   4   7       39.38       35.19      1.98 o
   4   4   7        0.56        1.15      1.98 o
   5   4   7        0.78        0.17      0.88 o
   6   4   7       36.61       45.70      3.92 o
   7   4   7      220.16      268.32     36.57 o
  -2   5   7        0.24        0.87      0.88 o
  -1   5   7        0.46       -0.05      0.57 o
   0   5   7      107.15      142.86     13.69 o
   1   5   7       57.95       62.64      3.43 o
   2   5   7        1.17        0.58      0.60 o
   3   5   7       17.77       16.04      1.49 o
   4   5   7       26.67       25.15      3.39 o
   5   5   7       28.81       33.17      4.43 o
   6   5   7       78.36       92.57     11.34 o
  -1   6   7       40.24       49.54     11.66 o
   0   6   7       40.43       52.66      7.13 o
   1   6   7       18.26       23.66      3.96 o
   2   6   7       32.85       34.65      2.79 o
   3   6   7        1.49        0.70      0.79 o
   4   6   7       87.54      101.31      8.12 o
   5   6   7       38.11       50.90      8.66 o
   6   6   7       46.77       65.02     10.76 o
   0   7   7        6.76        8.59      2.46 o
   1   7   7        8.18        2.46      1.48 o
   2   7   7        1.02        1.24      1.06 o
   3   7   7       82.65       94.00      9.24 o
   4   7   7       82.10       95.38      9.11 o
   5   7   7       28.14       32.51      3.90 o
   0  -2   8       19.51       18.25      3.55 o
   1  -2   8        0.18       -0.84      0.84 o
   2  -2   8       25.78       24.12      2.66 o
   3  -2   8       20.21       17.10      3.03 o
  -1  -1   8        3.04        2.83      1.55 o
   0  -1   8       24.19       25.58      4.36 o
   1  -1   8      130.27      136.12     10.45 o
   2  -1   8       74.12       78.94     11.19 o
   3  -1   8        0.90        0.15      0.85 o
   4  -1   8       12.15        9.79      1.41 o
   5  -1   8        0.20        0.20      0.91 o
  -1   0   8       16.93       17.63      3.15 o
   0   0   8       76.78       88.45      9.30 o
   1   0   8       31.77       30.68      5.07 o
   2   0   8        9.20        8.44      1.06 o
   3   0   8       25.69       23.75      2.01 o
   4   0   8       76.28       66.65      3.94 o
   5   0   8      139.56      126.09     10.90 o
  -2   1   8       14.05       12.65      1.85 o
  -1   1   8        6.86        5.58      0.80 o
   0   1   8       13.90       14.26      1.76 o
   1   1   8       37.61       37.49      2.88 o
   2   1   8       79.35       88.58      8.74 o
   3   1   8        5.53        4.33      1.99 o
   4   1   8      225.52      221.45     12.96 o
   5   1   8       11.85        8.35      2.07 o
   6   1   8       65.81       66.87     11.82 o
  -2   2   8        4.17        3.13      1.20 o
  -1   2   8       22.63       21.56      1.72 o
   0   2   8        0.92        0.59      0.54 o
   1   2   8        7.20        8.13      1.85 o
   2   2   8        0.36        0.90      0.75 o
   3   2   8      136.63      158.21     17.29 o
   4   2   8        9.50        9.09      1.38 o
   5   2   8      129.83      132.25     18.21 o
   6   2   8        0.01        0.60      0.77 o
  -1   3   8       10.29       11.28      1.29 o
   0   3   8       27.74       27.12      2.08 o
   1   3   8      188.39      219.31     17.05 o
   2   3   8       91.69      102.00      5.82 o
   3   3   8        0.06        1.09      1.96 o
   4   3   8        1.73        1.14      0.92 o
   5   3   8        6.29        4.97      1.95 o
   6   3   8       14.27       15.22      2.58 o
  -1   4   8        1.74        1.15      0.59 o
   0   4   8      137.56      165.69     13.42 o
   1   4   8       31.82       31.34      2.34 o
   2   4   8       15.58       16.32      1.50 o
   3   4   8        1.72        0.03      0.68 o
   4   4   8       43.74       46.25      4.63 o
   5   4   8       65.52       78.14     12.86 o
   6   4   8      182.44      234.28     31.25 o
   0   5   8        1.20        1.18      0.83 o
   1   5   8        9.20        9.84      1.64 o
   2   5   8       54.01       62.63      5.03 o
   3   5   8        0.39        2.10      1.25 o
   4   5   8       62.78       76.10     10.84 o
   5   5   8      130.13      170.41     15.17 o
   1   6   8       14.00       15.74      1.83 o
   2   6   8        1.17        1.75      1.31 o
   3   6   8       53.78       63.83      5.79 o
   4   6   8       37.27       39.48      4.23 o
   2   0   9        2.49       -0.47      0.87 o
   3   0   9       37.62       38.53      3.43 o
   1   1   9        0.04        3.11      1.66 o
   2   1   9       51.75       54.77     10.22 o
   3   1   9      143.82      155.62     15.83 o
   4   1   9        2.44        3.41      0.98 o
   1   2   9       64.81       76.66      5.69 o
   2   2   9       67.60       71.80      6.91 o
   3   2   9       27.68       30.42      4.08 o
   4   2   9       24.58       26.17      2.55 o
   1   3   9       53.42       57.87      5.04 o
   2   3   9       16.05       17.52      2.41 o
   3   3   9       78.60       93.89     10.70 o
   4   3   9        0.90        0.99      1.32 o
   2   4   9        9.22        9.59      1.73 o
   3   4   9        7.24        9.67      2.21 o
   4   4   9       59.35       81.04      8.65 o
 
